# Supplementary material for: Infectious abortions in small domestic ruminants in the Iberian Peninsula: Optimization of sampling procedures for molecular diagnostics
Source: Front Vet Sci. 2023 Mar 9;10:1152289. doi: 10.3389/fvets.2023.1152289 (PMC10033884; doi:10.3389/fvets.2023.1152289)
Supplement: Supplementary file 2 [file Table_2.XLSX]

## Sheet: Table_S2
Table S2. Detailed information of 392 clinical cases referred to the diagnostics laboratory from April 2020 to May 2021, including the pathogens detected and the value of the cycle of quantification (Cq).
ID	Species	Date	Geographic area	Campylobacter spp.	Chlamydia abortus	Coxiella burnetii	Neospora caninum	Pestivirus	Salmonella enterica	Toxoplasma gondii
1	Sheep	2020-04-02	Area4		21.36
2	Sheep	2020-04-07	Area4		2.42	2.7
3	Sheep	2020-04-07	Area1
4	Goat	2020-04-08	Area4		35.36	15.16
5	Sheep	2020-04-08	Area4		26.18	35.49
6	Sheep	2020-04-16	Area5
7	Sheep	2020-04-16	Area1		36.67
8	Sheep	2020-04-16	Area3							21.55
9	Sheep	2020-04-17	Area2	37.3
10	Goat	2020-04-20	Area4		2.47
11	Sheep	2020-04-21	Area1		23.73
12	Sheep	2020-04-21	Area1	37.12	17.84	34.5
13	Sheep	2020-04-22	Area2		26.16	37.49
14	Sheep	2020-04-23	Area2		25.81
15	Sheep	2020-04-23	Area4
16	Sheep	2020-04-24	Area2
17	Goat	2020-04-24	Area2
18	Sheep	2020-04-24	Area3
19	Sheep	2020-04-24	Area2		21.52
20	Sheep	2020-04-28	Area1							32.11
21	Sheep	2020-04-28	Area3		35.46
22	Sheep	2020-04-29	Area2
23	Sheep	2020-04-29	Area4		18.19
24	Sheep	2020-04-29	Area4		29.31	32.31
25	Sheep	2020-04-29	Area2		26.51
26	Sheep	2020-04-30	Area4	22.21	26.24
27	Sheep	2020-05-05	Area4							24.57
28	Sheep	2020-05-05	Area1			34.61
29	Goat	2020-05-06	Area4		22.34	35.51
30	Sheep	2020-05-08	Area4		18.61	37.39		32.7
31	Sheep	2020-05-12	Area2
32	Sheep	2020-05-13	Area2
33	Sheep	2020-05-13	Area4
34	Sheep	2020-05-13	Area2			18.74
35	Goat	2020-05-15	Area4			14.51
36	Sheep	2020-05-15	Area5		2.19
37	Sheep	2020-05-18	Area2		24.61	18.49
38	Sheep	2020-05-21	Area1			27.97			35	22.39
39	Sheep	2020-05-27	Area5
40	Sheep	2020-05-29	Area3			24.86
41	Goat	2020-06-03	Area1
42	Sheep	2020-06-03	Area4		22.58	35.81
43	Sheep	2020-06-18	Area5
44	Sheep	2020-06-23	Area2
45	Goat	2020-06-23	Area4			32.64
46	Sheep	2020-06-24	Area1		24.4
47	Sheep	2020-06-26	Area3
48	Sheep	2020-07-03	Area2		22.94
49	Sheep	2020-07-03	Area4		21.95	35.26
50	Goat	2020-07-03	Area3
51	Sheep	2020-07-07	Area5
52	Sheep	2020-07-07	Area1
53	Sheep	2020-07-07	Area2			23.44
54	Sheep	2020-07-09	Area4						37.16
55	Sheep	2020-07-10	Area3
56	Sheep	2020-07-10	Area4
57	Sheep	2020-07-10	Area1			36.4
58	Sheep	2020-07-15	Area1		37.55	34.33	27.97
59	Sheep	2020-07-16	Area3
60	Goat	2020-07-16	Area4
61	Sheep	2020-07-16	Area4
62	Sheep	2020-07-16	Area1			37.37			37.77
63	Sheep	2020-07-16	Area3		24.3
64	Sheep	2020-07-16	Area4
65	Goat	2020-07-17	Area3			29.31
66	Sheep	2020-07-21	Area4			35.31			26.81
67	Sheep	2020-07-23	Area4
68	Goat	2020-07-24	Area3
69	Goat	2020-07-31	Area3
70	Sheep	2020-07-31	Area1	25.97		35.15
71	Sheep	2020-08-04	Area3		22.29
72	Goat	2020-08-04	Area1		29.39
73	Sheep	2020-08-04	Area5
74	Sheep	2020-08-04	Area3		22.21
75	Sheep	2020-08-05	Area2	22.49
76	Sheep	2020-08-06	Area5
77	Sheep	2020-08-06	Area5		29.27
78	Sheep	2020-08-07	Area2						36.5
79	Sheep	2020-08-11	Area1	37.9		31.92				32.85
80	Sheep	2020-08-12	Area1	24.54		34.13
81	Sheep	2020-08-12	Area3			37.35	3.11
82	Sheep	2020-08-13	Area4		22.73
83	Goat	2020-08-13	Area2
84	Goat	2020-08-14	Area4		23.92	19.53
85	Sheep	2020-08-14	Area1
86	Sheep	2020-08-14	Area1
87	Goat	2020-08-18	Area4		22.53	29.14
88	Sheep	2020-08-18	Area3
89	Sheep	2020-08-19	Area5
90	Sheep	2020-08-20	Area3		25.92
91	Sheep	2020-08-21	Area1							33.63
92	Sheep	2020-08-21	Area4
93	Sheep	2020-08-21	Area4
94	Sheep	2020-08-21	Area4
95	Sheep	2020-08-25	Area2		19.15
96	Goat	2020-08-27	Area3
97	Sheep	2020-08-27	Area4		24.84
98	Sheep	2020-08-27	Area4		23.6	35.87			34.21
99	Sheep	2020-08-28	Area2		32.89
100	Goat	2020-08-28	Area3							27.54
101	Sheep	2020-08-28	Area3
102	Goat	2020-09-01	Area2			27.55
103	Sheep	2020-09-01	Area4		35.98	1.55
104	Sheep	2020-09-02	Area5		21.36	29.97
105	Sheep	2020-09-02	Area4			14.11
106	Goat	2020-09-03	Area3
107	Sheep	2020-09-03	Area5		24.66	35.46
108	Sheep	2020-09-04	Area2	22.21		37.9
109	Sheep	2020-09-04	Area1				32.94
110	Goat	2020-09-04	Area3
111	Sheep	2020-09-04	Area3		23.25	31.37
112	Sheep	2020-09-04	Area4			28.34			29.42
113	Sheep	2020-09-10	Area4		36.8
114	Sheep	2020-09-10	Area4			36.2			29.99
115	Sheep	2020-09-10	Area3
116	Sheep	2020-09-11	Area3		26.8
117	Sheep	2020-09-16	Area1		26.63
118	Sheep	2020-09-17	Area1	23.3		14.96				32.41
119	Sheep	2020-09-23	Area4			37.46
120	Sheep	2020-09-23	Area4		21.54	3.69	28.91
121	Sheep	2020-09-24	Area4		36.39
122	Goat	2020-09-25	Area3							26.32
123	Sheep	2020-09-25	Area1		23.57					28.31
124	Sheep	2020-09-29	Area1		36.71	29.86				26.57
125	Sheep	2020-09-30	Area1	37.79		36.47				32.41
126	Sheep	2020-09-30	Area1		24.84
127	Goat	2020-10-01	Area4		22.57
128	Goat	2020-10-02	Area3
129	Sheep	2020-10-06	Area1		25.85
130	Goat	2020-10-07	Area2		22.98
131	Sheep	2020-10-09	Area2					22.83	21.29
132	Sheep	2020-10-14	Area1
133	Sheep	2020-10-14	Area1	21.71
134	Sheep	2020-10-15	Area1			37.36
135	Goat	2020-10-15	Area4		24.49	37.39
136	Sheep	2020-10-15	Area4			35.4
137	Sheep	2020-10-15	Area1		26.4
138	Sheep	2020-10-15	Area3		28.68
139	Goat	2020-10-20	Area3
140	Sheep	2020-10-20	Area2		24.99	35.63				3.61
141	Sheep	2020-10-20	Area1		2.12
142	Goat	2020-10-21	Area4			22.73
143	Sheep	2020-10-21	Area3		37.27
144	Sheep	2020-10-23	Area2			2
145	Sheep	2020-10-27	Area2			37.83
146	Goat	2020-10-28	Area3			24.37
147	Sheep	2020-11-03	Area4		23.79
148	Goat	2020-11-03	Area4		23	37.1
149	Sheep	2020-11-04	Area1			37.57			22.9
150	Goat	2020-11-04	Area4
151	Sheep	2020-11-05	Area4		26.2	17.89
152	Sheep	2020-11-05	Area1
153	Sheep	2020-11-05	Area1	26.31		37.3
154	Sheep	2020-11-05	Area2			35.1			28.47
155	Sheep	2020-11-06	Area4	25.41	34.93	35.66
156	Sheep	2020-11-10	Area5						22.94
157	Sheep	2020-11-10	Area1
158	Sheep	2020-11-10	Area1		35.15
159	Sheep	2020-11-12	Area3				23.69		37.69
160	Sheep	2020-11-12	Area5
161	Goat	2020-11-12	Area3			12.58
162	Sheep	2020-11-12	Area2
163	Sheep	2020-11-13	Area1			36.75
164	Goat	2020-11-13	Area3			35.66
165	Goat	2020-11-17	Area4
166	Goat	2020-11-17	Area3
167	Sheep	2020-11-19	Area5
168	Goat	2020-11-19	Area3
169	Goat	2020-11-19	Area4			26.14
170	Goat	2020-11-19	Area3							31.92
171	Sheep	2020-11-20	Area4			2.68
172	Sheep	2020-11-20	Area4	19.13		37.35
173	Sheep	2020-11-20	Area3			33			29.41
174	Sheep	2020-11-24	Area5		19.18	34.73
175	Sheep	2020-11-25	Area2			18.92
176	Sheep	2020-11-25	Area2
177	Sheep	2020-11-25	Area1
178	Sheep	2020-11-26	Area1			35.18
179	Goat	2020-11-26	Area2		27.24
180	Goat	2020-11-27	Area3		2.97	35.5
181	Sheep	2020-12-01	Area5		26.52	34.15
182	Sheep	2020-12-01	Area2							29.52
183	Goat	2020-12-02	Area3		24.5
184	Goat	2020-12-02	Area2
185	Goat	2020-12-03	Area5
186	Goat	2020-12-04	Area3		24.97	2.81
187	Sheep	2020-12-10	Area5		29.24
188	Sheep	2020-12-10	Area5		31.52	34.5
189	Sheep	2020-12-11	Area2			34.8				25.8
190	Sheep	2020-12-15	Area3		19.33
191	Goat	2020-12-15	Area4		3.49
192	Sheep	2020-12-15	Area2		22.76
193	Sheep	2020-12-15	Area4
194	Sheep	2020-12-16	Area1		31.73
195	Goat	2020-12-16	Area2		37.99
196	Sheep	2020-12-17	Area2
197	Goat	2020-12-17	Area3		34.67	12.84
198	Sheep	2020-12-17	Area1			3.43				28.38
199	Sheep	2020-12-18	Area3
200	Goat	2020-12-18	Area2			2.7
201	Sheep	2020-12-22	Area5
202	Sheep	2020-12-22	Area2			33.89				27.4
203	Sheep	2020-12-22	Area2		3.27
204	Sheep	2020-12-23	Area2		36.6
205	Sheep	2020-12-23	Area3						28.92
206	Sheep	2020-12-24	Area2			36.98
207	Goat	2020-12-24	Area4			36.8
208	Goat	2020-12-24	Area4		21.1	33.75
209	Goat	2020-12-24	Area4		26.97	25.41
210	Sheep	2020-12-29	Area4		16.1	36.63
211	Sheep	2020-12-29	Area1
212	Sheep	2020-12-29	Area4		2.42
213	Sheep	2020-12-29	Area2		25.25	36.56
214	Sheep	2020-12-29	Area4							3.29
215	Sheep	2020-12-30	Area2			36.86				23.5
216	Sheep	2020-12-30	Area1			35.44
217	Sheep	2020-12-30	Area1
218	Sheep	2020-12-30	Area1
219	Goat	2020-12-30	Area2		28.55	3.35
220	Sheep	2020-12-31	Area2			37.24
221	Sheep	2021-01-05	Area1			34.72				23.68
222	Goat	2021-01-05	Area4		23.23
223	Sheep	2021-01-07	Area4	19.92		29.84
224	Sheep	2021-01-07	Area1		17.89	33.97
225	Sheep	2021-01-08	Area2			12.39
226	Sheep	2021-01-08	Area2			2.78
227	Sheep	2021-01-08	Area1	26.53		36.22
228	Sheep	2021-01-08	Area2			24.22
229	Goat	2021-01-08	Area2			36.3
230	Sheep	2021-01-08	Area4			27.88
231	Sheep	2021-01-12	Area2		25.66
232	Sheep	2021-01-12	Area2		25.95	19.17
233	Sheep	2021-01-12	Area2			37.45
234	Sheep	2021-01-13	Area1		36.33
235	Sheep	2021-01-13	Area2			33.9
236	Sheep	2021-01-14	Area1		23.56
237	Sheep	2021-01-14	Area3		18.3	32.18
238	Sheep	2021-01-14	Area2			12.88
239	Sheep	2021-01-15	Area3			37.33			28.4
240	Sheep	2021-01-15	Area2		25.32	37.74
241	Sheep	2021-01-18	Area4		22.64	37.34
242	Goat	2021-01-18	Area2			37.33			27.53
243	Sheep	2021-01-19	Area1							27.93
244	Goat	2021-01-20	Area2			37.9
245	Sheep	2021-01-20	Area2			34.65			26.9
246	Sheep	2021-01-21	Area4		25.8	35.3				25.98
247	Goat	2021-01-21	Area4
248	Sheep	2021-01-21	Area3				33.78
249	Sheep	2021-01-21	Area1		3.34	37.44			37.42
250	Sheep	2021-01-21	Area4	26.95	26.6	3.49
251	Sheep	2021-01-21	Area1			32.34			29.39	27.4
252	Sheep	2021-01-22	Area3		18.36	37.54
253	Sheep	2021-01-26	Area4		24.12
254	Goat	2021-01-26	Area2		26.67
255	Sheep	2021-01-26	Area1
256	Sheep	2021-01-26	Area1		25.52	34.72
257	Sheep	2021-01-26	Area2
258	Sheep	2021-01-27	Area3
259	Goat	2021-01-27	Area3		24.5	36.5
260	Goat	2021-01-27	Area3	35.25
261	Goat	2021-01-28	Area4		19.57				33.23
262	Goat	2021-02-02	Area3		18.55	37.3
263	Sheep	2021-02-02	Area1			36.2
264	Sheep	2021-02-02	Area1		21.85	29.39
265	Sheep	2021-02-02	Area1		31.55	36.71		24.96
266	Goat	2021-02-02	Area4		24.66	29.59
267	Sheep	2021-02-03	Area4		17.67	32.67
268	Sheep	2021-02-03	Area1		28.5	33.36
269	Goat	2021-02-04	Area3			37.91				3.15
270	Sheep	2021-02-04	Area2			34.49
271	Sheep	2021-02-04	Area2			34.73				26.24
272	Sheep	2021-02-04	Area2	23.2
273	Sheep	2021-02-04	Area2
274	Sheep	2021-02-05	Area3							32.57
275	Sheep	2021-02-09	Area3
276	Goat	2021-02-10	Area5			33.78
277	Sheep	2021-02-10	Area4						24.1
278	Sheep	2021-02-11	Area2		18.88	37.81
279	Sheep	2021-02-12	Area2	21.89		29.55			34.37
280	Sheep	2021-02-16	Area2			37.99
281	Sheep	2021-02-16	Area2		21.24	33.59
282	Sheep	2021-02-17	Area3			11.91			29
283	Sheep	2021-02-17	Area1		2.15	35.48
284	Goat	2021-02-17	Area3
285	Sheep	2021-02-17	Area3						34.74
286	Sheep	2021-02-19	Area1			3.96
287	Sheep	2021-02-19	Area2
288	Sheep	2021-02-23	Area1
289	Sheep	2021-02-23	Area1			37.67			37.19
290	Sheep	2021-02-24	Area4							36.45
291	Sheep	2021-02-24	Area1
292	Goat	2021-02-25	Area3			11.91
293	Sheep	2021-02-25	Area4
294	Sheep	2021-02-26	Area1		17.35
295	Sheep	2021-02-26	Area1
296	Sheep	2021-02-26	Area2							25.58
297	Sheep	2021-03-01	Area5			35.94				31.86
298	Sheep	2021-03-02	Area5			33.75
299	Goat	2021-03-02	Area2			15.59
300	Sheep	2021-03-02	Area4
301	Goat	2021-03-03	Area4
302	Sheep	2021-03-03	Area3		31.21
303	Sheep	2021-03-03	Area4			37.68
304	Goat	2021-03-04	Area3		25.32	37.14
305	Goat	2021-03-05	Area4		24.76	15.9		27.17
306	Sheep	2021-03-09	Area5
307	Sheep	2021-03-10	Area3
308	Sheep	2021-03-10	Area2			37.95
309	Sheep	2021-03-12	Area3
310	Sheep	2021-03-12	Area3			33.74
311	Sheep	2021-03-15	Area2		23.72
312	Sheep	2021-03-16	Area2
313	Goat	2021-03-16	Area3			7.57
314	Sheep	2021-03-17	Area2		3.33
315	Sheep	2021-03-17	Area3		25.44	29.86
316	Sheep	2021-03-17	Area1			34.44
317	Sheep	2021-03-18	Area1
318	Goat	2021-03-18	Area3
319	Sheep	2021-03-18	Area2		24.3
320	Goat	2021-03-18	Area4
321	Sheep	2021-03-19	Area5		3.89	36.64	3.83
322	Sheep	2021-03-19	Area2		2.18
323	Goat	2021-03-19	Area4			18.68
324	Sheep	2021-03-19	Area1							32.59
325	Sheep	2021-03-19	Area4			14.96
326	Sheep	2021-03-23	Area5			33.68
327	Sheep	2021-03-23	Area3		26.99	36.93
328	Sheep	2021-03-24	Area1					21.12
329	Sheep	2021-03-24	Area4			34.24
330	Sheep	2021-03-24	Area3		19.8	29.8
331	Sheep	2021-03-25	Area3		24.66	37.28
332	Goat	2021-03-25	Area4		25.35	26.91
333	Goat	2021-03-26	Area4			37.68
334	Sheep	2021-03-30	Area4		24.25
335	Sheep	2021-03-30	Area3		18.35
336	Sheep	2021-03-30	Area4			3.35				32.89
337	Goat	2021-03-30	Area4			36.86
338	Sheep	2021-03-30	Area3		27.64	37.57
339	Goat	2021-03-31	Area3
340	Sheep	2021-04-06	Area3		21.2	36.53
341	Sheep	2021-04-07	Area4		23.9	37.8
342	Sheep	2021-04-07	Area2						25.7
343	Sheep	2021-04-08	Area5		31.35
344	Sheep	2021-04-08	Area1							32.74
345	Sheep	2021-04-08	Area4		27.32
346	Sheep	2021-04-09	Area5		21.16
347	Sheep	2021-04-09	Area4		2.21	2.15
348	Sheep	2021-04-09	Area2			36.39
349	Sheep	2021-04-13	Area5		23.99	14.25
350	Sheep	2021-04-13	Area1		3.58	35.77
351	Sheep	2021-04-14	Area1			36.87
352	Goat	2021-04-14	Area3		34.47	33.73
353	Sheep	2021-04-15	Area3			27.99
354	Sheep	2021-04-15	Area3		26.44	36.22
355	Goat	2021-04-20	Area4
356	Sheep	2021-04-20	Area2			37.73				31.28
357	Sheep	2021-04-21	Area1	17.37
358	Sheep	2021-04-22	Area1		36.74	23.86				3.2
359	Sheep	2021-04-22	Area2		22.17	36.34
360	Sheep	2021-04-26	Area4		28.86	32.17
361	Sheep	2021-04-26	Area1		19.6	13.58
362	Sheep	2021-04-27	Area3			36.58
363	Sheep	2021-04-28	Area5			33.97	37.11			3.98
364	Sheep	2021-04-29	Area3
365	Sheep	2021-04-29	Area2	25.39
366	Sheep	2021-04-29	Area4							26.24
367	Goat	2021-04-29	Area4		34.68	37.3
368	Sheep	2021-04-30	Area1
369	Sheep	2021-05-03	Area4		23.25
370	Sheep	2021-05-04	Area1			36.98		26.85
371	Sheep	2021-05-05	Area2		24.28	19.29
372	Sheep	2021-05-05	Area2	26.6		35.19			34.91
373	Sheep	2021-05-05	Area2		24.45	17.17
374	Sheep	2021-05-06	Area3				33.94
375	Goat	2021-05-06	Area3			37.64
376	Sheep	2021-05-07	Area4							27.8
377	Goat	2021-05-07	Area3			32.46
378	Sheep	2021-05-07	Area3			35.95
379	Sheep	2021-05-07	Area2		23.44	26.63
380	Sheep	2021-05-11	Area1			36.52				27.4
381	Sheep	2021-05-12	Area4			32.82				28.82
382	Sheep	2021-05-14	Area4				35.2
383	Sheep	2021-05-19	Area1
384	Goat	2021-05-20	Area3			26.83
385	Goat	2021-05-20	Area4			22.6
386	Sheep	2021-05-20	Area3
387	Goat	2021-05-21	Area3			33.33
388	Sheep	2021-05-21	Area1	26.99	37.4	37.8
389	Sheep	2021-05-21	Area1			35.64
390	Goat	2021-05-25	Area4
391	Goat	2021-05-27	Area3			37.76
392	Goat	2021-05-28	Area3
